# Supplementary material for: 2-De­oxy-α-d-arabino-hexopyran­ose
Source: Acta Crystallogr Sect E Struct Rep Online. 2011 Sep 14;67(Pt 10):o2615. doi: 10.1107/S1600536811035264 (PMC3201514; doi:10.1107/S1600536811035264)
Supplement: Supplementary file 1 [file e-67-o2615-sup1.cif]

##############################################################################
#                                                                            #
# This CIF contains the data in a paper accepted for publication in          #
# Acta Crystallographica Section E. It conforms to the requirements of       #
# Notes for Authors for Acta Crystallographica Section E, and has been       #
# peer reviewed under the auspices of the IUCr Commission on Journals.       #
#                                                                            #
# Full details of the Crystallographic Information File format               #
# are given in the paper "The Crystallographic Information File (CIF):       #
# a New Standard Archive File for Crystallography" by S. R. Hall, F. H.      #
# Allen and I. D. Brown [Acta Cryst. (1991), A47, 655-685].                  #
#                                                                            #
# The current version of the core CIF dictionary is obtainable from          #
# ftp://ftp.iucr.org/pub/cif_core.dic.                                       #
#                                                                            #
# Software is freely available for graphical display of the structure(s)     #
# in this CIF. For information consult the CIF software page                 #
# http://www.iucr.org/resources/cif/software.                                #
#                                                                            #
# This file may be used for bona fide research purposes within the           #
# scientific community so long as proper attribution is given to the journal # 
# article from which it was obtained.                                        #
#                                                                            #
##############################################################################
data_I
_audit_creation_method     ?
_chemical_name_systematic
;
2-Deoxy-\a-D-<i>arabino</i>-hexopyranose
;
_chemical_name_common     '2-Deoxy-\a-D-glucopyranose'
_chemical_formula_moiety     'C6 H12 O5'
_chemical_formula_sum     'C6 H12 O5'
_chemical_formula_iupac     'C6 H12 O5'
_chemical_formula_weight     164.156
_chemical_melting_point     ?
_symmetry_cell_setting     orthorhombic
_symmetry_space_group_name_H-M     'P 21 21 21'
_symmetry_space_group_name_Hall     'P 2ac 2ab'
loop_
    _symmetry_equiv_pos_as_xyz
    'x, y, z'
    '-x+1/2, -y, z+1/2'
    'x+1/2, -y+1/2, -z'
    '-x, y+1/2, -z+1/2'
_cell_length_a     4.8538(2)
_cell_length_b     9.5323(4)
_cell_length_c     15.6718(6)
_cell_angle_alpha     90.00
_cell_angle_beta     90.00
_cell_angle_gamma     90.00
_cell_volume     725.12(5)
_cell_formula_units_Z     4
_cell_measurement_reflns_used     2672
_cell_measurement_theta_min     3.134
_cell_measurement_theta_max     27.485
_cell_measurement_temperature     200(2)
_exptl_crystal_description     rod
_exptl_crystal_colour     colourless
_exptl_crystal_size_max     0.21
_exptl_crystal_size_mid     0.06
_exptl_crystal_size_min     0.05
_exptl_crystal_density_diffrn     1.50371(10)
_exptl_crystal_density_meas     ?
_exptl_crystal_density_method     'not measured'
_exptl_crystal_F_000     352
_exptl_absorpt_coefficient_mu     0.132
_exptl_absorpt_correction_type     none
_exptl_absorpt_process_details     ?
_exptl_absorpt_correction_T_min     ?
_exptl_absorpt_correction_T_max     ?
_exptl_special_details     ?
_diffrn_ambient_temperature     200(2)
_diffrn_radiation_type     MoK\a
_diffrn_radiation_wavelength     0.71073
_diffrn_radiation_source     'rotating anode'
_diffrn_radiation_monochromator     'MONTEL, graded multilayered X-ray optics'
_diffrn_measurement_device_type     'Nonius KappaCCD'
_diffrn_measurement_device     '95mm CCD camera on \k-goniostat'
_diffrn_measurement_method     'CCD; rotation images; thick slices'
_diffrn_reflns_number     5622
_diffrn_reflns_av_R_equivalents     0.0301
_diffrn_reflns_av_sigmaI/netI     0.0188
_diffrn_reflns_theta_min     3.37
_diffrn_reflns_theta_max     27.49
_diffrn_reflns_theta_full     27.49
_diffrn_measured_fraction_theta_max     0.995
_diffrn_measured_fraction_theta_full     0.995
_diffrn_reflns_limit_h_min     -6
_diffrn_reflns_limit_h_max     6
_diffrn_reflns_limit_k_min     -12
_diffrn_reflns_limit_k_max     12
_diffrn_reflns_limit_l_min     -20
_diffrn_reflns_limit_l_max     20
_refine_special_details
;
;
_reflns_number_total     1001
_reflns_number_gt     937
_reflns_threshold_expression     I>2sigma(I)
_refine_ls_structure_factor_coef     Fsqd
_refine_ls_matrix_type     full
_refine_ls_R_factor_all     0.0372
_refine_ls_R_factor_gt     0.0350
_refine_ls_wR_factor_gt     0.0950
_refine_ls_wR_factor_ref     0.0966
_refine_ls_goodness_of_fit_ref     1.137
_refine_ls_restrained_S_all     1.137
_refine_ls_number_reflns     1001
_refine_ls_number_parameters     104
_refine_ls_number_restraints     0
_refine_ls_hydrogen_treatment     constr
_refine_ls_weighting_scheme     calc
_refine_ls_weighting_details
         'calc w=1/[\s^2^(Fo^2^)+(0.0454P)^2^+0.2980P] where P=(Fo^2^+2Fc^2^)/3'
_atom_sites_solution_hydrogens     geom
_atom_sites_solution_primary     direct
_atom_sites_solution_secondary     difmap
_refine_ls_shift/su_max     0.000
_refine_ls_shift/su_mean     0.000
_refine_diff_density_max     0.426
_refine_diff_density_min     -0.185
_refine_ls_extinction_method     none
_refine_ls_extinction_coef     ?
loop_
    _atom_type_symbol
    _atom_type_description
    _atom_type_scat_dispersion_real
    _atom_type_scat_dispersion_imag
    _atom_type_scat_source
    'C' 'C' 0.0033 0.0016
                         'International Tables Vol C Tables 4.2.6.8 and 6.1.1.4'
    'H' 'H' 0.0000 0.0000
                         'International Tables Vol C Tables 4.2.6.8 and 6.1.1.4'
    'O' 'O' 0.0106 0.0060
                         'International Tables Vol C Tables 4.2.6.8 and 6.1.1.4'
_computing_data_collection     '<i>COLLECT</i> (Nonius, 2004)'
_computing_cell_refinement     '<i>SCALEPACK</i> (Otwinowski & Minor, 1997)'
_computing_data_reduction
;
<i>DENZO</i> (Otwinowski & Minor, 1997) and <i>SCALEPACK</i>
;
_computing_structure_solution     'SHELXS97 (Sheldrick, 2008)'
_computing_structure_refinement     'SHELXL97 (Sheldrick, 2008)'
_computing_molecular_graphics
;
<i>ORTEP-3</i> (Farrugia, 1997) and <i>SCHAKAL99</i> (Keller,
1999)
;
_computing_publication_material     'SHELXL97 (Sheldrick, 2008)'
loop_
    _atom_site_type_symbol
    _atom_site_label
    _atom_site_fract_x
    _atom_site_fract_y
    _atom_site_fract_z
    _atom_site_U_iso_or_equiv
    _atom_site_adp_type
    _atom_site_calc_flag
    _atom_site_refinement_flags
    _atom_site_occupancy
    _atom_site_symmetry_multiplicity
    _atom_site_disorder_assembly
    _atom_site_disorder_group
    O O1 -0.0906(4) 0.75609(18) 0.88687(10) 0.0296(4) Uani d . 1 1 . .
    H H81 -0.1430 0.8030 0.9292 0.044 Uiso calc R 1 1 . .
    O O3 0.3063(4) 0.45829(17) 0.72256(9) 0.0308(4) Uani d . 1 1 . .
    H H83 0.2179 0.3892 0.7036 0.046 Uiso calc R 1 1 . .
    O O4 0.0700(4) 0.28748(16) 0.85187(10) 0.0292(4) Uani d . 1 1 . .
    H H84 0.1642 0.2202 0.8705 0.044 Uiso calc R 1 1 . .
    O O5 0.2069(4) 0.61635(15) 0.96649(9) 0.0251(4) Uani d . 1 1 . .
    O O6 -0.0846(4) 0.42652(18) 1.09339(9) 0.0305(4) Uani d . 1 1 . .
    H H86 -0.0049 0.4550 1.1377 0.046 Uiso calc R 1 1 . .
    C C1 0.1847(6) 0.7158(2) 0.89833(14) 0.0259(5) Uani d . 1 1 . .
    H H1 0.2957 0.8008 0.9132 0.031 Uiso calc R 1 1 . .
    C C2 0.2911(5) 0.6559(2) 0.81511(13) 0.0248(5) Uani d . 1 1 . .
    H H2A 0.2463 0.7213 0.7681 0.030 Uiso calc R 1 1 . .
    H H2B 0.4941 0.6473 0.8182 0.030 Uiso calc R 1 1 . .
    C C3 0.1683(5) 0.5136(2) 0.79562(12) 0.0229(5) Uani d . 1 1 . .
    H H3 -0.0325 0.5243 0.7828 0.027 Uiso calc R 1 1 . .
    C C4 0.2049(5) 0.4156(2) 0.87086(12) 0.0219(4) Uani d . 1 1 . .
    H H4 0.4055 0.3980 0.8806 0.026 Uiso calc R 1 1 . .
    C C5 0.0780(5) 0.4826(2) 0.95053(12) 0.0219(4) Uani d . 1 1 . .
    H H5 -0.1235 0.4975 0.9406 0.026 Uiso calc R 1 1 . .
    C C6 0.1161(5) 0.3944(2) 1.02968(13) 0.0263(5) Uani d . 1 1 . .
    H H6A 0.1017 0.2939 1.0143 0.032 Uiso calc R 1 1 . .
    H H6B 0.3026 0.4108 1.0532 0.032 Uiso calc R 1 1 . .
loop_
    _atom_site_aniso_label
    _atom_site_aniso_U_11
    _atom_site_aniso_U_22
    _atom_site_aniso_U_33
    _atom_site_aniso_U_12
    _atom_site_aniso_U_13
    _atom_site_aniso_U_23
    O1 0.0353(9) 0.0299(8) 0.0238(7) 0.0080(8) 0.0022(7) 0.0000(7)
    O3 0.0436(10) 0.0274(8) 0.0214(7) -0.0055(8) 0.0082(8) -0.0041(6)
    O4 0.0396(9) 0.0213(7) 0.0269(8) -0.0068(8) -0.0051(8) -0.0013(6)
    O5 0.0372(9) 0.0192(7) 0.0189(6) -0.0015(7) -0.0060(7) -0.0002(6)
    O6 0.0379(9) 0.0340(9) 0.0195(7) -0.0042(8) 0.0005(7) -0.0010(6)
    C1 0.0346(12) 0.0215(10) 0.0216(9) 0.0010(10) -0.0013(10) 0.0013(8)
    C2 0.0297(11) 0.0221(10) 0.0226(9) -0.0003(10) 0.0013(10) 0.0023(8)
    C3 0.0261(11) 0.0256(10) 0.0170(8) 0.0004(10) 0.0017(8) -0.0003(8)
    C4 0.0261(10) 0.0186(10) 0.0211(9) -0.0016(9) -0.0034(9) -0.0015(7)
    C5 0.0265(10) 0.0206(9) 0.0186(9) -0.0012(9) -0.0049(9) 0.0003(7)
    C6 0.0357(12) 0.0239(10) 0.0192(9) 0.0020(10) -0.0017(9) 0.0010(8)
_geom_special_details
;
;
loop_
    _geom_bond_atom_site_label_1
    _geom_bond_atom_site_label_2
    _geom_bond_site_symmetry_2
    _geom_bond_distance
    _geom_bond_publ_flag
    O1 C1 . 1.402(3) ?
    O1 H81 . 0.8400 ?
    O3 C3 . 1.428(2) ?
    O3 H83 . 0.8400 ?
    O4 C4 . 1.418(3) ?
    O4 H84 . 0.8400 ?
    O5 C1 . 1.433(3) ?
    O5 C5 . 1.442(3) ?
    O6 C6 . 1.428(3) ?
    O6 H86 . 0.8400 ?
    C1 C2 . 1.515(3) ?
    C1 H1 . 1.0000 ?
    C2 C3 . 1.512(3) ?
    C2 H2A . 0.9900 ?
    C2 H2B . 0.9900 ?
    C3 C4 . 1.515(3) ?
    C3 H3 . 1.0000 ?
    C4 C5 . 1.532(3) ?
    C4 H4 . 1.0000 ?
    C5 C6 . 1.510(3) ?
    C5 H5 . 1.0000 ?
    C6 H6A . 0.9900 ?
    C6 H6B . 0.9900 ?
loop_
    _geom_contact_atom_site_label_1
    _geom_contact_atom_site_label_2
    _geom_contact_distance
    _geom_contact_site_symmetry_1
    _geom_contact_site_symmetry_2
    _geom_contact_publ_flag
    ? ? ? ? ? ?
loop_
    _geom_angle_atom_site_label_1
    _geom_angle_atom_site_label_2
    _geom_angle_atom_site_label_3
    _geom_angle_site_symmetry_1
    _geom_angle_site_symmetry_3
    _geom_angle
    _geom_angle_publ_flag
    C1 O1 H81 . . 109.5 ?
    C3 O3 H83 . . 109.5 ?
    C4 O4 H84 . . 109.5 ?
    C1 O5 C5 . . 115.04(15) ?
    C6 O6 H86 . . 109.5 ?
    O1 C1 O5 . . 110.39(19) ?
    O1 C1 C2 . . 108.54(19) ?
    O5 C1 C2 . . 111.50(18) ?
    O1 C1 H1 . . 108.8 ?
    O5 C1 H1 . . 108.8 ?
    C2 C1 H1 . . 108.8 ?
    C3 C2 C1 . . 112.20(18) ?
    C3 C2 H2A . . 109.2 ?
    C1 C2 H2A . . 109.2 ?
    C3 C2 H2B . . 109.2 ?
    C1 C2 H2B . . 109.2 ?
    H2A C2 H2B . . 107.9 ?
    O3 C3 C2 . . 107.95(17) ?
    O3 C3 C4 . . 109.96(17) ?
    C2 C3 C4 . . 110.45(16) ?
    O3 C3 H3 . . 109.5 ?
    C2 C3 H3 . . 109.5 ?
    C4 C3 H3 . . 109.5 ?
    O4 C4 C3 . . 108.28(16) ?
    O4 C4 C5 . . 110.16(18) ?
    C3 C4 C5 . . 109.27(17) ?
    O4 C4 H4 . . 109.7 ?
    C3 C4 H4 . . 109.7 ?
    C5 C4 H4 . . 109.7 ?
    O5 C5 C6 . . 107.26(16) ?
    O5 C5 C4 . . 109.60(18) ?
    C6 C5 C4 . . 112.82(17) ?
    O5 C5 H5 . . 109.0 ?
    C6 C5 H5 . . 109.0 ?
    C4 C5 H5 . . 109.0 ?
    O6 C6 C5 . . 111.79(18) ?
    O6 C6 H6A . . 109.3 ?
    C5 C6 H6A . . 109.3 ?
    O6 C6 H6B . . 109.3 ?
    C5 C6 H6B . . 109.3 ?
    H6A C6 H6B . . 107.9 ?
loop_
    _geom_torsion_atom_site_label_1
    _geom_torsion_atom_site_label_2
    _geom_torsion_atom_site_label_3
    _geom_torsion_atom_site_label_4
    _geom_torsion_site_symmetry_1
    _geom_torsion_site_symmetry_2
    _geom_torsion_site_symmetry_3
    _geom_torsion_site_symmetry_4
    _geom_torsion
    _geom_torsion_publ_flag
    C5 O5 C1 O1 . . . . 66.3(2) ?
    C5 O5 C1 C2 . . . . -54.4(3) ?
    O1 C1 C2 C3 . . . . -71.6(2) ?
    O5 C1 C2 C3 . . . . 50.2(3) ?
    C1 C2 C3 O3 . . . . -172.65(19) ?
    C1 C2 C3 C4 . . . . -52.4(2) ?
    O3 C3 C4 O4 . . . . -65.0(2) ?
    C2 C3 C4 O4 . . . . 175.95(18) ?
    O3 C3 C4 C5 . . . . 174.99(18) ?
    C2 C3 C4 C5 . . . . 56.0(2) ?
    C1 O5 C5 C6 . . . . -178.49(18) ?
    C1 O5 C5 C4 . . . . 58.7(2) ?
    O4 C4 C5 O5 . . . . -176.95(16) ?
    C3 C4 C5 O5 . . . . -58.1(2) ?
    O4 C4 C5 C6 . . . . 63.6(2) ?
    C3 C4 C5 C6 . . . . -177.56(19) ?
    O5 C5 C6 O6 . . . . 81.9(2) ?
    C4 C5 C6 O6 . . . . -157.32(19) ?
loop_
    _geom_hbond_atom_site_label_D
    _geom_hbond_atom_site_label_H
    _geom_hbond_atom_site_label_A
    _geom_hbond_site_symmetry_A
    _geom_hbond_distance_DH
    _geom_hbond_distance_HA
    _geom_hbond_distance_DA
    _geom_hbond_angle_DHA
    _geom_hbond_publ_flag
    O1 H81 O5 3_467 0.84 1.95 2.780(2) 170.7 y
    O3 H83 O1 4_546 0.84 2.00 2.784(2) 154.9 y
    O4 H84 O6 3_557 0.84 1.94 2.776(3) 173.7 y
    O6 H86 O3 2_565 0.84 1.84 2.670(2) 169.9 y
_iucr_refine_instructions_details
;
TITL on180 in P 21 21 21 / 2-Deoxy-a-D-Glcp
CELL  0.71069    4.8538    9.5323   15.6718    90.000    90.000    90.000
ZERR  4           0.0002    0.0004    0.0006     0.000     0.000     0.000
LATT  -1
SYMM     0.50000 - X ,            - Y ,    0.50000 + Z
SYMM     0.50000 + X ,    0.50000 - Y ,            - Z
SYMM             - X ,    0.50000 + Y ,    0.50000 - Z
SFAC  C  H  O
UNIT  24 48 20
OMIT 3   3   0
OMIT 3   0   6
L.S. 10
ACTA
BOND $H
CONF
HTAB
EQIV $1 x-1/2, -y+3/2, -z+2
EQIV $2 -x, y-1/2, -z+3/2
EQIV $3 x+1/2, -y+1/2, -z+2
EQIV $4 -x+1/2, -y+1, z+1/2
HTAB O1 O5_$1
HTAB O3 O1_$2
HTAB O4 O6_$3
HTAB O6 O3_$4
MERG3
REM MERG2 1663 - MERG3 1001 --> 662 Fiedelpaare gemittelt
TEMP -73
FMAP 2
PLAN -5
WGHT    0.045400    0.298000
FVAR       1.32810
O1    3   -0.090567    0.756091    0.886874    11.00000    0.03525    0.02990 =
         0.02379   -0.00001    0.00222    0.00799
AFIX 147
H81   2   -0.143005    0.803008    0.929239    11.00000   -1.50000
AFIX   0
O3    3    0.306259    0.458292    0.722556    11.00000    0.04363    0.02744 =
         0.02139   -0.00413    0.00820   -0.00547
AFIX 147
H83   2    0.217902    0.389208    0.703624    11.00000   -1.50000
AFIX   0
O4    3    0.069991    0.287481    0.851873    11.00000    0.03956    0.02130 =
         0.02688   -0.00128   -0.00506   -0.00679
AFIX 147
H84   2    0.164162    0.220209    0.870527    11.00000   -1.50000
AFIX   0
O5    3    0.206892    0.616350    0.966492    11.00000    0.03719    0.01918 =
         0.01889   -0.00022   -0.00596   -0.00149
O6    3   -0.084558    0.426519    1.093386    11.00000    0.03788    0.03403 =
         0.01952   -0.00095    0.00049   -0.00418
AFIX 147
H86   2   -0.004871    0.454953    1.137709    11.00000   -1.50000
AFIX   0
C1    1    0.184684    0.715848    0.898328    11.00000    0.03458    0.02151 =
         0.02157    0.00132   -0.00130    0.00103
AFIX  13
H1    2    0.295725    0.800781    0.913166    11.00000   -1.20000
AFIX   0
C2    1    0.291077    0.655871    0.815112    11.00000    0.02971    0.02215 =
         0.02259    0.00229    0.00131   -0.00027
AFIX  23
H2A   2    0.246308    0.721346    0.768077    11.00000   -1.20000
H2B   2    0.494091    0.647301    0.818209    11.00000   -1.20000
AFIX   0
C3    1    0.168252    0.513620    0.795624    11.00000    0.02610    0.02561 =
         0.01702   -0.00028    0.00175    0.00040
AFIX  13
H3    2   -0.032473    0.524282    0.782803    11.00000   -1.20000
AFIX   0
C4    1    0.204913    0.415627    0.870858    11.00000    0.02606    0.01863 =
         0.02109   -0.00153   -0.00336   -0.00157
AFIX  13
H4    2    0.405536    0.397989    0.880618    11.00000   -1.20000
AFIX   0
C5    1    0.077965    0.482644    0.950529    11.00000    0.02648    0.02063 =
         0.01858    0.00026   -0.00487   -0.00122
AFIX  13
H5    2   -0.123457    0.497509    0.940639    11.00000   -1.20000
AFIX   0
C6    1    0.116086    0.394376    1.029681    11.00000    0.03572    0.02388 =
         0.01924    0.00104   -0.00173    0.00205
AFIX  23
H6A   2    0.101676    0.293920    1.014274    11.00000   -1.20000
H6B   2    0.302644    0.410754    1.053187    11.00000   -1.20000
HKLF 4
REM  on180 in P 21 21 21 / 2-Deoxy-a-D-Glcp
REM R1 =  0.0350 for    937 Fo > 4sig(Fo)  and  0.0372 for all   1001 data
REM    104 parameters refined using      0 restraints
END
;
data_global
_journal_date_recd_electronic     2011-08-05
_journal_date_accepted     2011-08-29
_journal_name_full     'Acta Crystallographica, Section E'
_journal_year     2011
_journal_volume     67
_journal_issue     10
_journal_page_first     o2615
_journal_page_last     o2615
_journal_paper_category     QO
_journal_coeditor_code     KJ2184
_publ_contact_author_name     'Peter Kl\"ufers'
_publ_contact_author_address
;
Department Chemie und Biochemie
Ludwig-Maximilians-Universit\"at
Butenandtstrasse 5--13
D-81377 M\"unchen
Germany
;
_publ_contact_author_email     'kluef@cup.uni-muenchen.de'
_publ_contact_author_fax     '+49-89-2180-77406'
_publ_contact_author_phone     '+49-89-2180-77407'
_publ_section_title
;
2-Deoxy-\a-<i>D</i>-<i>arabino</i>-hexopyranose
;
loop_
    _publ_author_name
    _publ_author_address
    'Hess, David'
;
Ludwig-Maximilians-Universit\"at
Department Chemie und Biochemie
Butenandtstrasse 5--13
81377 M\"unchen
Germany
;
    'Kl\"ufers, Peter'
;
Ludwig-Maximilians-Universit\"at
Department Chemie und Biochemie
Butenandtstrasse 5--13
81377 M\"unchen
Germany
;
