# Supplementary material for: 2-De­oxy-α-d-arabino-hexopyran­ose
Source: Acta Crystallogr Sect E Struct Rep Online. 2011 Sep 14;67(Pt 10):o2615. doi: 10.1107/S1600536811035264 (PMC3201514; doi:10.1107/S1600536811035264)
Supplement: Supplementary file 2 [file e-67-o2615-Isup2.hkl]

# 
# h,k,l, Fc-squared, Fo-squared, sigma(Fo-squared) and status flag 
# 
data_I
_shelx_title ' on180 in P 21 21 21 / 2-Deoxy-a-D-Glcp' 
_shelx_refln_list_code          4 
_shelx_F_calc_maximum       73.34 
_exptl_crystal_F_000       352.00 
_reflns_d_resolution_high  0.7699 
 
loop_ 
 _symmetry_equiv_pos_as_xyz 
 'x, y, z' 
 '-x+1/2, -y, z+1/2' 
 'x+1/2, -y+1/2, -z' 
 '-x, y+1/2, -z+1/2' 
 
_cell_length_a     4.8538 
_cell_length_b     9.5323 
_cell_length_c    15.6718 
_cell_angle_alpha  90.000 
_cell_angle_beta   90.000 
_cell_angle_gamma  90.000 
 
_shelx_F_squared_multiplier     1.000 
 
loop_ 
 _refln_index_h 
 _refln_index_k 
 _refln_index_l 
 _refln_F_squared_calc 
 _refln_F_squared_meas 
 _refln_F_squared_sigma 
 _refln_observed_status 
   2   0   0      941.70      940.34     19.62 o 
   4   0   0       90.84       89.42      2.45 o 
   6   0   0       19.14       22.28      2.15 o 
   2   1   0      704.42      625.71      8.85 o 
   3   1   0      249.06      245.12      3.99 o 
   4   1   0      213.64      217.83      3.74 o 
   5   1   0        3.57        2.85      0.72 o 
   6   1   0        0.55        2.00      1.18 o 
   0   2   0      255.08      291.75      4.36 o 
   1   2   0     1523.55     1549.91     21.25 o 
   2   2   0      191.04      214.07      3.81 o 
   3   2   0       47.83       40.61      1.44 o 
   4   2   0        0.00        0.13      0.56 o 
   5   2   0       59.58       67.74      2.05 o 
   6   2   0        6.02        6.92      1.39 o 
   1   3   0      336.42      295.07      4.34 o 
   2   3   0     1139.06     1083.57     14.79 o 
   4   3   0      120.27      116.98      2.40 o 
   5   3   0       15.11       17.36      1.04 o 
   6   3   0        0.11        3.01      0.96 o 
   0   4   0      560.77      532.90      8.98 o 
   1   4   0        0.01        4.49      0.34 o 
   2   4   0      368.94      373.82      5.56 o 
   3   4   0        0.04        0.63      0.38 o 
   4   4   0       89.09       94.24      2.46 o 
   5   4   0       18.51       16.82      1.48 o 
   1   5   0       24.85       22.49      0.92 o 
   2   5   0        2.29        0.81      0.47 o 
   3   5   0      351.77      337.42      5.06 o 
   4   5   0      134.75      129.22      3.37 o 
   5   5   0        9.06        9.24      0.90 o 
   0   6   0      614.18      540.44      9.37 o 
   1   6   0      117.21      129.29      2.10 o 
   2   6   0        7.53        6.44      0.44 o 
   3   6   0      164.52      169.96      3.08 o 
   4   6   0       23.18       21.16      1.13 o 
   5   6   0       49.89       52.15      2.49 o 
   1   7   0        0.00        0.87      0.27 o 
   2   7   0      103.07      101.79      1.79 o 
   3   7   0        0.34        0.73      0.37 o 
   4   7   0        2.33        2.01      0.67 o 
   5   7   0        0.05        0.30      1.04 o 
   0   8   0      100.66       83.27      3.43 o 
   1   8   0      132.93      121.06      2.20 o 
   2   8   0        4.84        4.01      0.47 o 
   3   8   0        0.67        0.39      0.43 o 
   4   8   0       10.46       11.98      1.17 o 
   1   9   0      219.10      218.09      4.49 o 
   2   9   0        2.96        4.92      0.64 o 
   3   9   0       96.91      102.82      4.21 o 
   4   9   0       86.46       90.14      5.51 o 
   0  10   0       62.59       53.67      2.06 o 
   1  10   0        0.23       -0.27      0.74 o 
   2  10   0        0.79        0.53      0.58 o 
   3  10   0      130.09      150.22      5.58 o 
   1  11   0        8.01        9.27      1.61 o 
   2  11   0        1.38        1.47      1.52 o 
   0  12   0        1.00        1.18      1.39 o 
   1  12   0        0.25       -0.71      1.38 o 
   1   0   1      836.81      822.23     11.59 o 
   2   0   1      533.25      600.08     10.07 o 
   3   0   1        9.29       17.43      1.74 o 
   4   0   1      162.18      156.31      3.23 o 
   5   0   1        5.32        4.70      0.56 o 
   6   0   1       21.33       28.15      1.74 o 
   1   1   1     3650.17     3438.29     45.28 o 
   2   1   1      791.87      779.75      8.35 o 
   3   1   1      796.20      800.88      8.22 o 
   4   1   1       31.90       30.16      1.22 o 
   5   1   1       17.96       15.88      0.58 o 
   6   1   1        5.42        2.77      0.74 o 
   0   2   1       68.96       70.26      0.96 o 
   1   2   1     1305.41     1245.69     10.52 o 
   2   2   1       56.48       58.78      1.22 o 
   3   2   1       93.40      109.38      1.48 o 
   4   2   1        0.35        0.00      0.25 o 
   5   2   1       25.64       26.49      1.11 o 
   6   2   1        0.01        0.03      0.81 o 
   0   3   1     2091.80     1943.63     26.46 o 
   1   3   1      263.71      271.76      2.93 o 
   2   3   1      135.33      121.63      1.43 o 
   3   3   1      180.11      169.71      2.09 o 
   4   3   1      122.49      130.39      1.95 o 
   5   3   1        8.96       10.47      0.62 o 
   6   3   1       10.12        9.89      1.19 o 
   0   4   1       79.47       88.98      4.02 o 
   1   4   1      966.89      986.46      8.11 o 
   2   4   1      848.42      858.52      8.41 o 
   3   4   1       78.43       76.66      1.17 o 
   4   4   1       50.46       49.78      1.25 o 
   5   4   1       21.09       18.99      0.85 o 
   0   5   1      222.93      305.05      3.91 o 
   1   5   1      911.58      960.74      8.03 o 
   2   5   1       90.25       92.16      1.22 o 
   3   5   1       54.22       55.39      1.30 o 
   4   5   1       22.28       23.53      1.16 o 
   5   5   1       15.61       11.53      0.82 o 
   0   6   1      374.86      415.42      7.72 o 
   1   6   1        7.42       12.25      0.30 o 
   2   6   1       36.36       40.78      0.66 o 
   3   6   1       15.46       13.41      0.41 o 
   4   6   1      150.33      141.97      2.52 o 
   5   6   1       33.15       29.46      1.33 o 
   0   7   1       52.39       49.84      1.01 o 
   1   7   1       62.39       68.02      0.90 o 
   2   7   1       86.33       84.04      1.29 o 
   3   7   1       18.13       17.35      0.55 o 
   4   7   1        7.19       10.41      0.70 o 
   5   7   1        3.62        3.66      1.11 o 
   0   8   1       33.86       25.91      1.77 o 
   1   8   1       66.78       62.37      0.87 o 
   2   8   1       37.25       31.39      0.65 o 
   3   8   1       31.21       29.23      1.10 o 
   4   8   1        1.90        1.17      0.59 o 
   0   9   1      218.20      217.59      3.68 o 
   1   9   1       84.38       77.41      1.19 o 
   2   9   1      121.57      132.63      2.15 o 
   3   9   1       61.50       56.84      1.76 o 
   4   9   1       23.23       24.74      1.48 o 
   0  10   1        5.68        6.87      0.67 o 
   1  10   1       58.60       57.78      1.14 o 
   2  10   1      183.98      196.85      3.44 o 
   3  10   1      155.11      169.99      4.79 o 
   0  11   1        0.89        2.05      0.66 o 
   1  11   1       12.22       12.71      1.11 o 
   2  11   1       69.94       69.71      2.41 o 
   0  12   1        0.05       -0.25      1.06 o 
   1  12   1       11.04       13.56      1.21 o 
   1   0   2     4648.68     4839.49    156.14 o 
   2   0   2      259.31      278.63      4.35 o 
   3   0   2        0.79        2.50      0.34 o 
   4   0   2       53.74       55.87      1.32 o 
   5   0   2       18.38       17.83      0.90 o 
   6   0   2       37.01       41.56      2.16 o 
   0   1   2      806.19      791.46     15.62 o 
   1   1   2      417.59      430.96      4.38 o 
   2   1   2      304.36      326.29      4.11 o 
   3   1   2      111.67      118.11      3.11 o 
   4   1   2       43.90       43.41      0.92 o 
   5   1   2       33.93       31.04      1.20 o 
   6   1   2       23.32       25.66      1.34 o 
   0   2   2       79.61       82.19      3.08 o 
   1   2   2      143.41      153.74      2.32 o 
   2   2   2      531.30      567.29      6.46 o 
   3   2   2      213.21      199.60      2.71 o 
   4   2   2       10.93       11.51      0.44 o 
   5   2   2       70.03       69.65      1.44 o 
   6   2   2       55.96       52.34      2.04 o 
   0   3   2      601.96      599.85      8.04 o 
   1   3   2      681.01      685.57      5.90 o 
   2   3   2       93.64      108.41      1.31 o 
   3   3   2      155.80      164.11      2.20 o 
   4   3   2       27.01       29.28      0.82 o 
   5   3   2       83.79       76.95      1.75 o 
   6   3   2        4.57        3.24      0.78 o 
   0   4   2      883.30      973.90     10.97 o 
   1   4   2      616.24      658.10      5.78 o 
   2   4   2      394.63      388.38      4.08 o 
   3   4   2      106.92      109.51      1.67 o 
   4   4   2       16.33       14.89      0.73 o 
   5   4   2        8.90        6.62      0.85 o 
   0   5   2      630.63      634.77      7.17 o 
   1   5   2      677.62      692.75      5.60 o 
   2   5   2      331.62      356.10      3.72 o 
   3   5   2       44.77       41.42      1.11 o 
   4   5   2      133.83      131.82      2.22 o 
   5   5   2       17.90       16.35      0.86 o 
   0   6   2      375.67      386.77      4.82 o 
   1   6   2       58.99       62.67      0.74 o 
   2   6   2      121.83      123.67      1.53 o 
   3   6   2      114.45      113.53      1.65 o 
   4   6   2       66.39       65.86      1.37 o 
   5   6   2       37.90       37.69      2.56 o 
   0   7   2       13.57       12.30      0.46 o 
   1   7   2      168.44      155.29      1.61 o 
   2   7   2       48.55       40.72      0.75 o 
   3   7   2       37.43       31.75      1.29 o 
   4   7   2       43.33       41.00      1.12 o 
   5   7   2       20.92       23.34      2.87 o 
   0   8   2      135.53      121.36      2.02 o 
   1   8   2       34.96       39.57      0.65 o 
   2   8   2       10.96       13.72      0.56 o 
   3   8   2       80.39       77.98      1.83 o 
   4   8   2       17.43       18.95      0.94 o 
   0   9   2      191.94      186.26      2.90 o 
   1   9   2      188.75      183.69      2.17 o 
   2   9   2       35.56       34.33      0.88 o 
   3   9   2        3.18        2.88      0.58 o 
   4   9   2        4.98        4.49      1.23 o 
   0  10   2      128.93      119.38      2.46 o 
   1  10   2       67.69       63.02      1.16 o 
   2  10   2       64.10       67.88      1.64 o 
   3  10   2       12.93       11.86      1.23 o 
   0  11   2        0.49        0.46      1.14 o 
   1  11   2       40.35       43.22      1.56 o 
   2  11   2       26.30       31.10      1.71 o 
   0  12   2        0.70        1.73      1.32 o 
   1  12   2       20.20       19.72      1.39 o 
   1   0   3      654.34      694.16      8.76 o 
   2   0   3       57.26       57.85      1.13 o 
   3   0   3      356.27      395.09      6.87 o 
   4   0   3       27.56       30.67      1.04 o 
   5   0   3       72.47       72.01      1.86 o 
   6   0   3        3.64        6.67      1.06 o 
   0   1   3       46.06       34.01      0.97 o 
   1   1   3        4.72        5.11      0.32 o 
   2   1   3      937.65      949.84     10.52 o 
   3   1   3      422.62      403.78      4.73 o 
   4   1   3       11.75       11.06      0.80 o 
   5   1   3       45.25       41.13      1.54 o 
   6   1   3       36.74       33.86      1.57 o 
   0   2   3     1139.05     1108.21     12.68 o 
   1   2   3      915.02      868.51      8.00 o 
   2   2   3       31.15       32.30      0.64 o 
   3   2   3       32.44       33.71      1.51 o 
   4   2   3      181.78      181.64      2.48 o 
   5   2   3       21.63       17.56      1.49 o 
   6   2   3        1.00        1.36      1.08 o 
   0   3   3        2.87        9.09      0.46 o 
   1   3   3       97.27       85.94      1.10 o 
   2   3   3      139.44      146.87      1.61 o 
   3   3   3      256.36      315.47      4.45 o 
   4   3   3       80.37       82.58      2.24 o 
   5   3   3       67.23       68.41      1.90 o 
   6   3   3        4.01        7.56      1.00 o 
   0   4   3      843.99      856.06     13.59 o 
   1   4   3      712.01      678.90      5.72 o 
   2   4   3      331.64      350.81      3.75 o 
   3   4   3      211.04      221.03      2.85 o 
   4   4   3      114.91      115.27      1.79 o 
   5   4   3       88.54       88.40      1.96 o 
   0   5   3       31.61       28.93      1.13 o 
   1   5   3      252.95      282.68      3.85 o 
   2   5   3       12.56       11.40      0.60 o 
   3   5   3      329.81      339.67      3.64 o 
   4   5   3       36.07       33.22      1.18 o 
   5   5   3        9.08        9.43      0.72 o 
   0   6   3        3.26        8.36      0.44 o 
   1   6   3      125.24      127.51      1.31 o 
   2   6   3       71.24       67.33      0.97 o 
   3   6   3      132.71      140.10      2.14 o 
   4   6   3        9.14       10.38      0.70 o 
   5   6   3       27.64       26.24      2.45 o 
   0   7   3      162.55      166.44      2.27 o 
   1   7   3      173.08      161.39      1.65 o 
   2   7   3      382.48      394.44      4.25 o 
   3   7   3       13.26       11.43      0.64 o 
   4   7   3       35.49       35.92      1.64 o 
   5   7   3        5.76        5.44      1.18 o 
   0   8   3       48.22       46.20      1.06 o 
   1   8   3      269.25      248.49      2.57 o 
   2   8   3       81.22       74.26      1.30 o 
   3   8   3       19.14       17.39      0.67 o 
   4   8   3       11.10       11.96      0.98 o 
   0   9   3      279.20      273.98      4.06 o 
   1   9   3        1.96        1.85      0.32 o 
   2   9   3        1.52        1.64      0.55 o 
   3   9   3       20.28       24.11      1.24 o 
   4   9   3        1.64        1.26      1.05 o 
   0  10   3        0.13        0.84      0.60 o 
   1  10   3        7.89        8.02      0.54 o 
   2  10   3      126.02      139.40      3.02 o 
   3  10   3        6.11        7.31      1.26 o 
   0  11   3        6.87        6.31      0.94 o 
   1  11   3       70.03       74.54      2.74 o 
   2  11   3       20.09       23.94      1.49 o 
   0  12   3        5.30        4.05      1.46 o 
   1  12   3        4.53        3.29      0.89 o 
   0   0   4     1393.35     1317.41     20.08 o 
   1   0   4       36.91       49.55      0.89 o 
   2   0   4      669.92      675.37      9.86 o 
   3   0   4       14.61        7.56      0.44 o 
   4   0   4       11.74       13.40      0.74 o 
   5   0   4       18.04       16.15      2.19 o 
   6   0   4       21.28       21.41      1.84 o 
   0   1   4      101.17      117.26      3.47 o 
   1   1   4     2476.31     2545.33     22.85 o 
   2   1   4      418.07      367.58      4.81 o 
   3   1   4      186.57      192.77      2.39 o 
   4   1   4       40.74       38.60      0.83 o 
   5   1   4        6.93        6.87      0.55 o 
   6   1   4       12.67       10.03      0.90 o 
   0   2   4     4300.47     4157.43     55.43 o 
   1   2   4      631.54      660.48      8.26 o 
   2   2   4      213.01      193.10      2.07 o 
   3   2   4      234.50      237.15      4.09 o 
   4   2   4      162.05      157.62      2.65 o 
   5   2   4      107.99       97.71      1.90 o 
   6   2   4       15.50       20.66      1.50 o 
   0   3   4      578.97      652.09     15.83 o 
   1   3   4      233.76      218.26      2.45 o 
   2   3   4      299.48      274.76      2.88 o 
   3   3   4       80.55       74.18      1.04 o 
   4   3   4      640.31      671.01      8.01 o 
   5   3   4        4.90        6.53      0.68 o 
   0   4   4      603.52      558.66      7.19 o 
   1   4   4       41.00       35.58      0.63 o 
   2   4   4      248.90      243.19      2.48 o 
   3   4   4      216.56      211.12      2.51 o 
   4   4   4       49.12       52.49      1.00 o 
   5   4   4       59.54       67.79      2.13 o 
   0   5   4        1.70        3.22      0.36 o 
   1   5   4      113.48      109.83      1.17 o 
   2   5   4      188.52      190.42      2.11 o 
   3   5   4      120.79      122.93      1.61 o 
   4   5   4       19.16       16.54      0.50 o 
   5   5   4       15.68       18.72      1.76 o 
   0   6   4      692.83      637.10      9.54 o 
   1   6   4      289.34      274.13      2.91 o 
   2   6   4       18.06       18.97      0.53 o 
   3   6   4       56.77       54.00      0.83 o 
   4   6   4        7.63        6.74      0.67 o 
   5   6   4       24.65       29.53      1.67 o 
   0   7   4       48.66       51.71      1.46 o 
   1   7   4      219.78      218.14      2.22 o 
   2   7   4      140.27      135.64      1.52 o 
   3   7   4        5.85        3.89      0.62 o 
   4   7   4        8.72        8.38      1.02 o 
   5   7   4       13.74       15.77      1.74 o 
   0   8   4       96.68      100.35      2.74 o 
   1   8   4       29.45       26.15      0.83 o 
   2   8   4       64.18       64.82      1.25 o 
   3   8   4       44.60       49.95      1.61 o 
   4   8   4       12.90       15.31      1.33 o 
   0   9   4       15.02       13.93      0.83 o 
   1   9   4       49.27       49.05      0.86 o 
   2   9   4       61.83       67.30      1.42 o 
   3   9   4       11.85       12.68      1.09 o 
   4   9   4       13.79       11.08      1.14 o 
   0  10   4        0.01       -0.34      0.50 o 
   1  10   4        0.80        0.88      0.37 o 
   2  10   4       14.38       17.18      1.60 o 
   3  10   4       12.84       11.26      1.20 o 
   0  11   4       20.96       24.57      2.45 o 
   1  11   4        7.70        6.96      0.84 o 
   2  11   4       19.55       19.76      1.45 o 
   0  12   4       35.88       34.93      2.34 o 
   1   0   5      414.46      411.54      5.72 o 
   2   0   5     1593.18     1575.45     21.65 o 
   3   0   5        9.38       11.49      1.16 o 
   4   0   5       84.02       84.00      2.12 o 
   5   0   5       13.52       12.42      1.00 o 
   6   0   5       17.75       20.72      1.83 o 
   0   1   5        2.12        3.71      0.18 o 
   1   1   5      823.31      857.84      7.76 o 
   2   1   5      122.58      134.58      1.96 o 
   3   1   5      209.09      213.87      2.89 o 
   4   1   5       86.40       87.14      1.52 o 
   5   1   5       18.94       16.11      0.82 o 
   6   1   5        0.77        1.12      0.67 o 
   0   2   5     1388.11     1376.02     16.12 o 
   1   2   5     1193.76     1253.09     11.17 o 
   2   2   5      275.03      296.10      2.82 o 
   3   2   5      518.04      509.01      5.48 o 
   4   2   5      158.05      152.80      2.20 o 
   5   2   5       65.00       65.90      1.61 o 
   6   2   5       11.64       14.86      1.20 o 
   0   3   5     5379.12     5418.73    104.09 o 
   1   3   5       62.03       61.19      1.25 o 
   2   3   5      134.34      145.60      3.24 o 
   3   3   5      396.70      392.59      4.06 o 
   4   3   5      210.21      206.40      2.80 o 
   5   3   5       82.07       89.66      2.97 o 
   0   4   5       19.67       16.20      2.39 o 
   1   4   5      141.08      127.48      1.63 o 
   2   4   5      207.42      214.72      2.55 o 
   3   4   5      129.84      137.69      2.53 o 
   4   4   5        8.06        8.25      0.40 o 
   5   4   5       33.18       31.17      1.27 o 
   0   5   5        0.00        0.77      0.24 o 
   1   5   5       51.96       51.06      0.78 o 
   2   5   5        1.36        2.52      0.36 o 
   3   5   5        5.05        4.78      0.63 o 
   4   5   5        2.26        3.34      0.48 o 
   5   5   5        0.69        1.90      0.95 o 
   0   6   5      139.02      139.46      4.80 o 
   1   6   5      277.16      285.59      2.71 o 
   2   6   5      275.83      298.89      3.02 o 
   3   6   5       30.17       27.52      0.94 o 
   4   6   5       76.87       76.68      1.52 o 
   5   6   5        8.40        8.42      0.98 o 
   0   7   5      237.42      209.39      3.88 o 
   1   7   5      560.15      558.38      5.08 o 
   2   7   5      173.94      170.17      1.99 o 
   3   7   5       43.35       43.75      0.96 o 
   4   7   5       19.43       21.30      1.59 o 
   0   8   5      815.74      826.45     10.34 o 
   1   8   5      239.92      243.87      2.81 o 
   2   8   5       38.09       36.86      0.70 o 
   3   8   5       13.37       12.06      0.93 o 
   4   8   5        9.75        9.49      1.04 o 
   0   9   5        0.26        0.14      0.33 o 
   1   9   5       80.95       77.13      1.17 o 
   2   9   5       64.09       60.84      1.62 o 
   3   9   5        4.02        3.61      0.82 o 
   4   9   5       24.03       22.75      1.56 o 
   0  10   5        3.53        4.13      0.68 o 
   1  10   5        3.22        3.23      0.44 o 
   2  10   5        1.13        2.14      0.73 o 
   3  10   5        3.70        3.43      0.98 o 
   0  11   5        4.39        4.81      1.59 o 
   1  11   5       19.99       19.86      1.32 o 
   2  11   5        3.54        1.95      1.05 o 
   0  12   5        0.90        1.14      2.07 o 
   0   0   6      232.00      245.15      4.59 o 
   1   0   6       45.56       45.75      0.75 o 
   2   0   6        3.31        6.56      0.65 o 
   4   0   6       28.85       25.03      1.82 o 
   5   0   6        1.25        0.55      0.67 o 
   6   0   6        0.73        2.17      1.24 o 
   0   1   6      136.77      139.04      2.02 o 
   1   1   6      167.45      206.69      2.23 o 
   2   1   6      374.33      411.63      3.98 o 
   3   1   6       55.19       63.44      1.42 o 
   4   1   6        2.43        2.46      0.34 o 
   5   1   6        6.58        5.56      0.78 o 
   6   1   6        7.61        7.43      2.15 o 
   0   2   6      309.72      330.53      7.75 o 
   1   2   6       60.60       61.28      0.69 o 
   2   2   6      274.07      281.60      2.68 o 
   3   2   6       44.00       44.87      0.79 o 
   4   2   6        2.95        4.60      0.36 o 
   5   2   6       17.37       16.32      1.15 o 
   0   3   6      131.98      172.40      5.05 o 
   1   3   6      203.41      220.85      2.88 o 
   2   3   6      426.85      435.74      5.60 o 
   3   3   6      158.94      162.06      1.88 o 
   4   3   6       91.39       82.07      1.40 o 
   5   3   6       16.37       15.90      0.96 o 
   0   4   6      441.41      440.71      5.90 o 
   1   4   6      313.52      311.02      3.43 o 
   2   4   6      147.08      142.69      3.01 o 
   3   4   6      359.86      359.71      3.48 o 
   4   4   6       48.53       45.41      1.01 o 
   5   4   6        5.99        4.78      0.80 o 
   0   5   6       32.52       27.23      1.53 o 
   1   5   6      288.47      264.19      2.48 o 
   2   5   6       45.33       40.64      1.08 o 
   3   5   6       13.03       10.89      0.39 o 
   4   5   6       32.10       34.53      1.56 o 
   5   5   6       14.96       11.36      0.93 o 
   0   6   6      170.62      169.63      2.64 o 
   1   6   6      246.46      246.03      3.31 o 
   2   6   6       98.55       94.86      1.38 o 
   3   6   6       15.45       13.19      0.67 o 
   4   6   6       31.76       31.97      1.07 o 
   5   6   6       13.65       16.21      1.28 o 
   0   7   6      725.70      736.24      9.46 o 
   1   7   6       24.96       25.49      0.50 o 
   2   7   6      100.95      100.18      1.99 o 
   3   7   6      186.71      181.70      3.54 o 
   4   7   6        7.75        8.32      1.31 o 
   0   8   6       29.33       29.65      0.79 o 
   1   8   6      321.55      323.62      3.30 o 
   2   8   6      122.13      111.84      1.79 o 
   3   8   6        1.96        2.33      0.92 o 
   4   8   6        1.54        1.09      0.89 o 
   0   9   6        7.81        9.89      0.62 o 
   1   9   6       63.49       61.85      1.05 o 
   2   9   6       61.16       61.16      1.85 o 
   3   9   6        6.96        6.49      0.95 o 
   0  10   6       20.27       19.92      1.23 o 
   1  10   6       24.42       22.51      1.53 o 
   2  10   6        9.53       10.35      0.94 o 
   3  10   6       13.84       15.64      1.33 o 
   0  11   6        2.69        3.12      1.02 o 
   1  11   6       43.14       49.49      2.75 o 
   2  11   6        0.32        1.05      1.15 o 
   1   0   7        7.46       13.65      0.41 o 
   2   0   7       29.20       28.02      0.87 o 
   3   0   7       13.38       10.54      0.83 o 
   4   0   7       71.69       71.64      2.72 o 
   5   0   7        2.38        2.89      0.77 o 
   0   1   7     1010.18     1028.27     12.37 o 
   1   1   7     1047.98     1102.43      9.36 o 
   2   1   7       25.98       24.14      0.52 o 
   3   1   7       96.90       84.72      1.27 o 
   4   1   7       12.40       12.56      0.53 o 
   5   1   7        7.18        6.03      0.61 o 
   0   2   7      997.93     1109.02     18.76 o 
   1   2   7     1658.68     1676.84     14.49 o 
   2   2   7      714.55      743.95      6.69 o 
   3   2   7      109.73      108.17      1.31 o 
   4   2   7       16.03       13.90      0.52 o 
   5   2   7        3.72        4.80      1.29 o 
   0   3   7        0.73        1.34      0.22 o 
   1   3   7     1651.33     1769.27     22.48 o 
   2   3   7      403.04      394.66      4.36 o 
   3   3   7      127.10      126.96      1.46 o 
   4   3   7       15.82       14.16      0.46 o 
   5   3   7        4.04        2.77      0.61 o 
   0   4   7       15.24       20.05      0.76 o 
   1   4   7      162.37      193.89      2.44 o 
   2   4   7      313.34      305.52      4.08 o 
   3   4   7       42.69       39.47      1.65 o 
   4   4   7       58.44       55.21      1.24 o 
   5   4   7        7.00        7.93      0.93 o 
   0   5   7      116.95      127.68      2.11 o 
   1   5   7        5.66        7.91      0.34 o 
   2   5   7      142.54      140.91      2.03 o 
   3   5   7      248.68      242.47      3.05 o 
   4   5   7       77.78       72.61      2.69 o 
   5   5   7       27.56       25.89      1.76 o 
   0   6   7      595.28      622.07      8.17 o 
   1   6   7      227.45      215.78      2.15 o 
   2   6   7      137.97      140.50      2.01 o 
   3   6   7        7.75        6.82      0.51 o 
   4   6   7        3.15        3.01      0.68 o 
   5   6   7       11.98       12.15      2.14 o 
   0   7   7       68.41       71.57      3.27 o 
   1   7   7      168.00      172.86      1.96 o 
   2   7   7      135.96      133.88      1.96 o 
   3   7   7       63.44       65.83      2.54 o 
   4   7   7        0.49        0.93      0.75 o 
   0   8   7        3.33        2.91      0.40 o 
   1   8   7       28.61       29.28      0.93 o 
   2   8   7       58.04       56.26      1.23 o 
   3   8   7       58.80       52.87      1.75 o 
   4   8   7        7.63        6.87      1.03 o 
   0   9   7        2.19        1.22      0.56 o 
   1   9   7       24.82       22.34      1.16 o 
   2   9   7        9.41        8.13      0.76 o 
   3   9   7        8.58        6.05      1.19 o 
   0  10   7        3.06        3.34      0.63 o 
   1  10   7        8.78        7.41      0.69 o 
   2  10   7       11.08       11.21      1.11 o 
   3  10   7        0.73        0.39      1.05 o 
   0  11   7       34.79       38.16      2.96 o 
   1  11   7       11.72       11.37      1.09 o 
   0   0   8       93.89       80.13      2.09 o 
   1   0   8      226.84      216.69      2.80 o 
   2   0   8       34.57       42.22      1.13 o 
   3   0   8       39.34       41.40      1.08 o 
   4   0   8        4.63       10.52      1.18 o 
   5   0   8       65.07       55.59      2.49 o 
   0   1   8     1312.89     1406.62     16.86 o 
   1   1   8      462.42      479.14      4.34 o 
   2   1   8      112.48      110.89      1.35 o 
   3   1   8       14.91       12.99      0.51 o 
   4   1   8       68.30       65.96      1.35 o 
   5   1   8       12.51       13.88      1.64 o 
   0   2   8      718.21      758.66     10.16 o 
   1   2   8       10.04       13.07      0.33 o 
   2   2   8      312.43      332.05      3.27 o 
   3   2   8      332.29      322.49      3.21 o 
   4   2   8       52.56       48.43      0.96 o 
   5   2   8        0.20        0.73      0.62 o 
   0   3   8        0.91        2.08      0.38 o 
   1   3   8      175.42      159.84      2.73 o 
   2   3   8       54.21       49.15      0.81 o 
   3   3   8      234.85      232.72      2.41 o 
   4   3   8       99.78      104.20      2.19 o 
   5   3   8        9.14        7.97      0.97 o 
   0   4   8       70.23       63.54      1.15 o 
   1   4   8       12.68       10.65      0.50 o 
   2   4   8      476.69      450.50      5.00 o 
   3   4   8      439.84      450.91      4.97 o 
   4   4   8        2.51        3.65      0.47 o 
   5   4   8       60.28       53.15      3.45 o 
   0   5   8       22.99       22.19      1.00 o 
   1   5   8      297.60      277.44      4.24 o 
   2   5   8      268.91      251.88      3.25 o 
   3   5   8        4.17        4.36      0.46 o 
   4   5   8       15.95       17.24      1.04 o 
   5   5   8       21.53       25.99      2.04 o 
   0   6   8      764.61      763.79      9.84 o 
   1   6   8        4.42        5.35      0.37 o 
   2   6   8      175.68      166.27      2.38 o 
   3   6   8       40.13       35.39      1.03 o 
   4   6   8        2.82        3.36      0.64 o 
   0   7   8       79.74       71.92      1.38 o 
   1   7   8      259.73      270.36      3.73 o 
   2   7   8      126.88      126.68      2.27 o 
   3   7   8        4.77        5.77      0.66 o 
   4   7   8        8.68        9.20      0.98 o 
   0   8   8       23.53       21.87      1.01 o 
   1   8   8       59.83       59.44      1.34 o 
   2   8   8       11.38       10.05      0.76 o 
   3   8   8        7.41        9.75      1.09 o 
   4   8   8        6.80        7.30      1.17 o 
   0   9   8       14.39       17.96      0.87 o 
   1   9   8        8.22        7.61      0.71 o 
   2   9   8       14.52       14.60      1.36 o 
   3   9   8        1.36        1.34      0.90 o 
   0  10   8        0.59        0.53      0.72 o 
   1  10   8       25.29       28.62      1.97 o 
   2  10   8       43.40       53.01      2.27 o 
   0  11   8       21.23       21.36      2.26 o 
   1  11   8        0.59        1.80      1.08 o 
   1   0   9      324.36      297.45      3.91 o 
   2   0   9       47.38       39.16      0.86 o 
   3   0   9        0.12        5.58      0.50 o 
   4   0   9      617.76      618.43     12.95 o 
   5   0   9       10.08        8.09      1.08 o 
   0   1   9      418.05      386.80      5.02 o 
   1   1   9       47.51       53.46      0.68 o 
   2   1   9       80.91       76.51      1.03 o 
   3   1   9      136.13      123.52      1.70 o 
   4   1   9       53.27       51.31      2.11 o 
   5   1   9       57.23       53.36      2.13 o 
   0   2   9       63.23       59.41      1.25 o 
   1   2   9       51.21       46.57      0.63 o 
   2   2   9      103.80       96.95      1.20 o 
   3   2   9       76.89       69.57      1.01 o 
   4   2   9        9.91        8.99      0.44 o 
   5   2   9        0.11        0.15      1.18 o 
   0   3   9      506.68      517.93      6.40 o 
   1   3   9      253.11      236.32      2.67 o 
   2   3   9       86.62       98.96      2.35 o 
   3   3   9      141.50      144.35      1.96 o 
   4   3   9       34.16       35.30      0.81 o 
   5   3   9        3.96        4.33      0.89 o 
   0   4   9        1.71        1.16      0.28 o 
   1   4   9       39.95       37.20      0.64 o 
   2   4   9       22.24       20.11      0.58 o 
   3   4   9      117.50      114.49      1.69 o 
   4   4   9      111.99      121.11      2.67 o 
   5   4   9      108.36      112.64      6.94 o 
   0   5   9      732.52      726.36      8.92 o 
   1   5   9       83.81       76.35      1.06 o 
   2   5   9       43.78       43.17      1.33 o 
   3   5   9       44.50       42.18      0.97 o 
   4   5   9      235.93      249.00      4.57 o 
   5   5   9       35.14       39.64      2.38 o 
   0   6   9      556.96      557.42      8.79 o 
   1   6   9      414.64      423.10      5.47 o 
   2   6   9       46.95       46.49      0.96 o 
   3   6   9       11.09       12.42      0.99 o 
   4   6   9       15.58       15.55      1.11 o 
   0   7   9       52.74       49.38      1.87 o 
   1   7   9      120.99      120.84      2.39 o 
   2   7   9       33.76       35.42      1.13 o 
   3   7   9       14.04       13.12      1.26 o 
   4   7   9        5.46        6.54      0.84 o 
   0   8   9        0.62        0.35      0.33 o 
   1   8   9       23.37       20.40      0.89 o 
   2   8   9       50.47       48.56      1.96 o 
   3   8   9        6.44        6.98      1.09 o 
   0   9   9      133.65      136.27      3.15 o 
   1   9   9       37.14       39.54      2.01 o 
   2   9   9        0.30        0.31      0.70 o 
   3   9   9       16.32       18.72      1.62 o 
   0  10   9       18.01       17.06      1.67 o 
   1  10   9       58.28       61.92      2.01 o 
   2  10   9       19.13       19.72      1.48 o 
   0  11   9       62.57       63.23      6.35 o 
   0   0  10      132.63      142.52      3.43 o 
   1   0  10       56.42       63.78      1.11 o 
   2   0  10       67.19       54.90      1.14 o 
   3   0  10      144.21      141.74      2.75 o 
   4   0  10        8.64       11.15      0.71 o 
   5   0  10        0.50        0.35      0.97 o 
   0   1  10        0.59        1.43      0.26 o 
   1   1  10      116.24      111.90      1.18 o 
   2   1  10       61.05       62.42      0.91 o 
   3   1  10      175.25      163.48      2.12 o 
   4   1  10       13.29       14.43      0.59 o 
   5   1  10       40.30       39.98      1.54 o 
   0   2  10        1.45        1.20      0.27 o 
   1   2  10        0.53        1.52      0.20 o 
   2   2  10      103.17      106.99      1.34 o 
   3   2  10        4.96        7.01      0.33 o 
   4   2  10        0.67        0.88      0.28 o 
   5   2  10        0.87        0.33      0.88 o 
   0   3  10        7.96        9.51      0.39 o 
   1   3  10       29.61       28.73      0.51 o 
   2   3  10       72.00       63.72      1.12 o 
   3   3  10        8.28        7.11      0.47 o 
   4   3  10       48.34       48.46      1.46 o 
   5   3  10        5.46        5.94      1.04 o 
   0   4  10       54.87       57.44      1.35 o 
   1   4  10      161.98      154.16      2.30 o 
   2   4  10      144.43      140.42      2.03 o 
   3   4  10       16.25       18.03      0.71 o 
   4   4  10       61.01       62.45      1.81 o 
   5   4  10        6.62        8.29      1.23 o 
   0   5  10       93.86       90.74      1.84 o 
   1   5  10      183.19      173.80      2.06 o 
   2   5  10      172.57      157.65      2.49 o 
   3   5  10      127.00      131.37      2.59 o 
   4   5  10       30.92       34.69      1.75 o 
   0   6  10       14.05       14.36      0.65 o 
   1   6  10      110.39      108.29      1.79 o 
   2   6  10      189.31      181.04      3.27 o 
   3   6  10      175.62      174.23      3.09 o 
   4   6  10       41.90       41.03      1.55 o 
   0   7  10       19.54       22.28      1.13 o 
   1   7  10       84.58       78.62      1.53 o 
   2   7  10       42.66       41.76      1.25 o 
   3   7  10       37.39       41.63      1.98 o 
   4   7  10        4.66        5.56      0.81 o 
   0   8  10        2.94        3.64      0.45 o 
   1   8  10        9.67        9.05      0.57 o 
   2   8  10       13.16       10.28      0.70 o 
   3   8  10       19.09       20.79      1.13 o 
   0   9  10       42.64       40.16      1.74 o 
   1   9  10       16.13       16.74      1.00 o 
   2   9  10       74.86       82.96      3.80 o 
   3   9  10        6.67        6.36      1.03 o 
   0  10  10       54.34       61.41      3.12 o 
   1  10  10      147.98      160.29      4.21 o 
   2  10  10       12.34       11.90      1.57 o 
   1   0  11        1.12        1.98      0.30 o 
   2   0  11      825.69      800.29     10.26 o 
   3   0  11       96.23       87.24      2.71 o 
   4   0  11        0.42        0.55      0.79 o 
   5   0  11       51.40       57.00      2.46 o 
   0   1  11      153.01      156.09      2.25 o 
   1   1  11      132.03      127.06      1.68 o 
   2   1  11        9.08        9.77      0.38 o 
   3   1  11       96.58       95.16      1.96 o 
   4   1  11       55.82       51.54      1.17 o 
   5   1  11       35.57       36.68      1.68 o 
   0   2  11      317.86      325.00      4.28 o 
   1   2  11       82.74       76.35      1.20 o 
   2   2  11      152.30      144.21      1.90 o 
   3   2  11       58.85       55.14      1.34 o 
   4   2  11       17.37       18.05      0.95 o 
   5   2  11       16.65       14.22      1.31 o 
   0   3  11      326.74      341.19      7.90 o 
   1   3  11       17.57       16.85      0.40 o 
   2   3  11       18.33       19.39      0.95 o 
   3   3  11       24.03       23.01      0.90 o 
   4   3  11        2.03        1.89      0.59 o 
   5   3  11        4.92        2.39      1.97 o 
   0   4  11       28.12       28.60      1.49 o 
   1   4  11       73.52       68.51      1.42 o 
   2   4  11       14.63       12.97      0.56 o 
   3   4  11       66.81       66.15      1.49 o 
   4   4  11       74.71       79.34      2.13 o 
   0   5  11       38.17       46.10      1.53 o 
   1   5  11      106.80       99.09      2.35 o 
   2   5  11       12.80       12.98      0.60 o 
   3   5  11       60.08       60.41      1.67 o 
   4   5  11        4.78        4.45      0.80 o 
   0   6  11        0.12        0.86      0.38 o 
   1   6  11       10.07        7.69      0.42 o 
   2   6  11       26.97       29.64      1.14 o 
   3   6  11       25.80       23.86      1.22 o 
   4   6  11        3.11        2.25      1.06 o 
   0   7  11        0.02       -0.39      0.42 o 
   1   7  11       24.55       27.28      1.17 o 
   2   7  11        6.30        6.13      0.59 o 
   3   7  11       22.60       24.60      2.29 o 
   0   8  11       25.09       23.00      1.14 o 
   1   8  11       56.85       63.20      1.55 o 
   2   8  11        1.73        0.38      0.60 o 
   3   8  11        9.83       11.38      0.97 o 
   0   9  11        3.13        2.33      1.04 o 
   1   9  11       19.59       18.95      1.24 o 
   2   9  11       35.34       35.42      1.58 o 
   0  10  11       76.10       73.56      3.82 o 
   1  10  11       34.53       31.94      1.82 o 
   0   0  12      945.66      991.54     19.10 o 
   1   0  12      218.27      214.73      5.07 o 
   2   0  12      150.12      142.87      2.59 o 
   3   0  12      303.36      291.40      6.69 o 
   4   0  12        0.00        1.59      0.61 o 
   5   0  12       14.21       14.17      1.76 o 
   0   1  12        2.42        2.92      0.35 o 
   1   1  12     1152.71     1204.42     10.51 o 
   2   1  12      261.10      265.87      2.90 o 
   3   1  12       34.84       33.67      0.73 o 
   4   1  12       40.64       37.67      1.09 o 
   5   1  12       10.46       10.19      1.12 o 
   0   2  12      204.01      204.66      4.42 o 
   1   2  12       67.98       77.12      0.96 o 
   2   2  12      150.28      141.30      1.87 o 
   3   2  12       74.14       76.81      1.46 o 
   4   2  12        7.98        7.72      0.70 o 
   0   3  12        3.42        3.34      0.33 o 
   1   3  12       44.24       33.12      0.60 o 
   2   3  12       33.85       29.32      1.20 o 
   3   3  12       39.19       53.51      1.80 o 
   4   3  12       15.97       16.57      1.75 o 
   0   4  12       17.67       15.67      0.88 o 
   1   4  12       21.49       22.79      0.70 o 
   2   4  12       50.02       56.27      1.50 o 
   3   4  12       32.50       28.20      1.09 o 
   4   4  12       72.34       77.75      2.57 o 
   0   5  12        3.59        2.65      0.57 o 
   1   5  12      240.62      238.04      3.26 o 
   2   5  12       88.69       77.55      1.75 o 
   3   5  12       57.43       63.76      1.80 o 
   4   5  12       10.31       12.86      1.04 o 
   0   6  12        1.61       23.89      2.43 o 
   1   6  12       30.16       23.22      1.14 o 
   2   6  12       74.44       73.37      2.70 o 
   3   6  12        5.20        8.53      0.79 o 
   4   6  12        5.42        4.60      0.91 o 
   0   7  12       85.82       72.91      1.77 o 
   1   7  12       15.78       15.29      0.92 o 
   2   7  12       32.50       35.02      1.40 o 
   3   7  12        4.60        7.14      1.30 o 
   0   8  12      176.01      201.67      5.33 o 
   1   8  12        7.07        9.40      0.66 o 
   2   8  12       31.47       33.12      1.84 o 
   3   8  12       63.92       68.03      2.62 o 
   0   9  12       31.11       31.13      2.15 o 
   1   9  12       31.77       29.47      1.58 o 
   2   9  12       16.71       20.01      1.84 o 
   0  10  12       26.29       33.05      8.33 o 
   1   0  13      281.26      272.46      3.87 o 
   2   0  13        0.06        0.55      0.33 o 
   3   0  13        2.78        3.67      0.49 o 
   4   0  13       23.82       22.03      1.48 o 
   0   1  13      423.51      410.07      5.73 o 
   1   1  13      184.23      183.40      1.94 o 
   2   1  13        8.48        8.76      0.39 o 
   3   1  13       26.14       21.84      0.61 o 
   4   1  13        3.84        4.86      0.61 o 
   0   2  13      704.54      693.00      9.82 o 
   1   2  13      117.13      116.95      1.60 o 
   2   2  13      188.33      191.95      2.50 o 
   3   2  13       70.69       65.86      1.38 o 
   4   2  13       58.96       59.91      1.85 o 
   0   3  13      239.48      233.61      3.44 o 
   1   3  13       42.23       38.40      0.81 o 
   2   3  13       38.26       34.79      1.00 o 
   3   3  13       44.15       45.92      1.41 o 
   4   3  13       36.13       29.99      1.45 o 
   0   4  13       68.54       60.53      1.21 o 
   1   4  13      155.58      149.34      2.04 o 
   2   4  13       68.86       62.78      1.50 o 
   3   4  13       17.29       22.00      1.10 o 
   4   4  13        4.85        5.16      0.92 o 
   0   5  13        8.63        4.64      0.45 o 
   1   5  13       26.71       22.27      0.92 o 
   2   5  13      100.17      104.47      3.71 o 
   3   5  13       12.71       13.67      1.04 o 
   4   5  13       53.54       63.22      2.67 o 
   0   6  13       31.44       23.03      1.09 o 
   1   6  13       18.79       13.39      0.63 o 
   2   6  13        5.32        4.84      0.76 o 
   3   6  13       55.81       61.29      2.05 o 
   0   7  13       46.46       44.01      1.55 o 
   1   7  13       50.67       51.45      2.21 o 
   2   7  13       48.85       59.58      1.87 o 
   3   7  13        2.86        3.51      0.89 o 
   0   8  13       56.23       58.55      5.39 o 
   1   8  13        2.06        1.10      0.61 o 
   2   8  13        8.26        8.00      1.47 o 
   0   9  13        8.02        7.52      1.36 o 
   1   9  13        8.95        7.12      1.07 o 
   0   0  14      193.59      198.77      6.72 o 
   1   0  14       63.19       59.50      1.21 o 
   2   0  14        7.49        5.63      0.57 o 
   3   0  14       49.14       50.11      1.54 o 
   4   0  14        4.29        5.07      1.01 o 
   0   1  14      660.77      676.41     10.57 o 
   1   1  14        1.20        1.01      0.23 o 
   2   1  14        9.51        9.83      0.47 o 
   3   1  14       15.80       20.77      0.69 o 
   4   1  14       17.29       17.92      1.02 o 
   0   2  14      107.18       97.12      2.43 o 
   1   2  14      184.74      171.86      2.00 o 
   2   2  14      105.23       97.40      1.49 o 
   3   2  14        7.96        9.06      0.51 o 
   4   2  14       30.20       30.08      1.34 o 
   0   3  14      170.88      153.30      2.54 o 
   1   3  14      350.29      340.74      3.67 o 
   2   3  14        5.44        6.66      0.83 o 
   3   3  14       59.39       56.85      1.73 o 
   4   3  14       14.35       13.23      1.05 o 
   0   4  14      155.84      158.95      3.18 o 
   1   4  14       64.68       66.19      1.18 o 
   2   4  14       61.69       63.38      1.60 o 
   3   4  14        6.83        6.22      0.82 o 
   4   4  14        3.59        6.48      1.47 o 
   0   5  14       21.83       19.54      1.10 o 
   1   5  14       33.46       33.59      1.09 o 
   2   5  14        4.78        3.79      0.66 o 
   3   5  14       13.68       16.15      1.66 o 
   0   6  14       46.68       52.33      1.68 o 
   1   6  14       30.32       27.52      0.93 o 
   2   6  14       35.79       37.00      1.59 o 
   3   6  14       44.00       48.10      2.11 o 
   0   7  14        6.33       20.98      1.58 o 
   1   7  14       11.25       10.37      1.72 o 
   2   7  14        0.83        1.03      0.74 o 
   0   8  14       77.19       76.47      3.76 o 
   1   8  14       20.13       16.54      1.16 o 
   2   8  14        1.76        2.42      1.00 o 
   1   0  15       67.74       66.82      1.73 o 
   2   0  15        1.26        2.19      0.52 o 
   3   0  15        7.11        7.13      0.91 o 
   4   0  15       26.24       26.78      2.24 o 
   0   1  15       92.33       94.36      2.06 o 
   1   1  15       53.49       49.58      0.83 o 
   2   1  15       54.28       51.62      1.31 o 
   3   1  15        9.74       10.01      0.66 o 
   4   1  15        9.51        7.71      0.82 o 
   0   2  15        3.90        5.49      0.52 o 
   1   2  15      157.79      152.76      2.09 o 
   2   2  15       41.09       38.09      1.31 o 
   3   2  15       21.36       21.00      0.97 o 
   4   2  15       38.28       35.15      1.71 o 
   0   3  15       22.97       24.60      0.81 o 
   1   3  15       19.05       18.90      0.54 o 
   2   3  15      110.41      112.68      3.08 o 
   3   3  15       51.13       52.37      1.88 o 
   0   4  15      112.52      112.22      2.40 o 
   1   4  15       31.31       32.57      0.73 o 
   2   4  15       43.47       44.56      1.44 o 
   3   4  15        2.69        3.79      0.89 o 
   0   5  15        5.92        6.84      0.61 o 
   1   5  15       44.67       41.37      1.73 o 
   2   5  15        3.97        5.07      0.78 o 
   3   5  15        4.36        5.09      0.97 o 
   0   6  15        9.59       12.79      1.73 o 
   1   6  15       23.78       23.07      1.00 o 
   2   6  15        2.32        1.13      1.04 o 
   0   7  15       14.60       14.80      1.35 o 
   1   7  15       47.80       44.53      2.02 o 
   2   7  15       22.20       24.79      1.75 o 
   0   8  15        5.95        6.37      1.42 o 
   1   8  15       51.94       57.41      2.51 o 
   0   0  16      306.06      317.11      6.76 o 
   1   0  16       15.00       16.34      0.65 o 
   2   0  16        0.00        0.54      0.57 o 
   3   0  16       10.36       11.23      1.10 o 
   0   1  16        2.04        1.88      0.47 o 
   1   1  16       62.47       66.53      1.32 o 
   2   1  16       50.86       52.45      1.25 o 
   3   1  16        8.94        9.81      1.55 o 
   0   2  16       25.25       25.28      0.95 o 
   1   2  16       20.24       16.91      0.61 o 
   2   2  16        2.15        2.22      0.61 o 
   3   2  16      153.36      166.04      4.06 o 
   0   3  16        8.93        6.80      0.88 o 
   1   3  16       91.41       95.07      1.66 o 
   2   3  16      108.57      110.27      3.96 o 
   3   3  16       34.57       36.63      1.52 o 
   0   4  16        2.11        1.62      0.67 o 
   1   4  16       29.73       25.38      1.04 o 
   2   4  16       44.42       45.95      1.58 o 
   3   4  16        2.95        2.71      0.78 o 
   0   5  16        1.58        0.62      0.61 o 
   1   5  16        5.33        5.51      0.95 o 
   2   5  16       27.94       27.79      1.62 o 
   0   6  16       49.08       45.08      2.52 o 
   1   6  16        4.52        3.20      0.75 o 
   2   6  16        0.31        1.23      1.05 o 
   0   7  16       11.73       10.68      2.01 o 
   1   7  16       33.72       37.90      1.95 o 
   1   0  17        8.42        9.40      0.58 o 
   2   0  17      100.02      112.84      3.19 o 
   3   0  17        0.64        1.21      1.85 o 
   0   1  17      108.25      105.62      2.34 o 
   1   1  17       57.73       54.74      1.33 o 
   2   1  17       44.84       46.19      1.29 o 
   3   1  17       44.48       46.84      1.68 o 
   0   2  17        8.46        9.10      0.72 o 
   1   2  17       21.61       21.78      0.63 o 
   2   2  17       50.28       55.25      1.76 o 
   3   2  17       63.19       65.83      2.13 o 
   0   3  17       23.91       23.96      1.49 o 
   1   3  17       29.05       25.94      0.78 o 
   2   3  17       13.61       11.55      0.93 o 
   3   3  17        2.28        1.24      0.79 o 
   0   4  17        0.22        0.67      0.80 o 
   1   4  17       59.48       63.36      1.94 o 
   2   4  17        2.05        1.34      0.70 o 
   0   5  17       19.96       20.50      3.81 o 
   1   5  17        4.05        3.76      0.70 o 
   2   5  17       21.38       24.70      1.32 o 
   0   6  17       12.38       11.06      1.60 o 
   1   6  17       10.89       11.89      1.03 o 
   0   0  18        8.88        7.46      1.30 o 
   1   0  18       55.54       47.53      2.52 o 
   2   0  18        7.19        7.90      1.11 o 
   0   1  18        0.47        0.56      0.56 o 
   1   1  18        3.77        4.12      0.71 o 
   2   1  18        0.03        0.01      0.61 o 
   0   2  18        1.57        1.33      0.56 o 
   1   2  18       18.95       18.98      1.13 o 
   2   2  18        3.29        2.68      0.74 o 
   0   3  18        5.66        5.34      0.75 o 
   1   3  18       90.72       99.41      2.64 o 
   2   3  18        8.71        9.72      0.91 o 
   0   4  18      228.82      257.67      8.12 o 
   1   4  18       49.63       53.05      1.78 o 
   2   4  18        8.22        6.77      0.90 o 
   0   5  18      153.03      172.87      7.24 o 
   1   5  18       47.64       53.12      2.46 o 
   1   0  19        0.13        1.43      0.77 o 
   2   0  19        0.60        1.58      1.22 o 
   0   1  19        5.34        6.14      0.87 o 
   1   1  19       30.53       32.17      1.74 o 
   2   1  19       61.55       65.33      2.35 o 
   0   2  19      108.31      111.22      4.35 o 
   1   2  19        0.34        0.71      0.71 o 
   2   2  19       19.33       17.83      1.34 o 
   0   3  19        1.30        1.23      0.81 o 
   1   3  19       23.36       24.50      1.27 o 
   0   4  19       99.89      109.96      4.57 o 
   0   0  20        7.19        9.47      3.29 o 
   1   0  20       78.23       86.39      4.88 o 
   0   1  20        0.91       -0.58      0.83 o 
   1   1  20       25.48       26.25      1.55 o 
   0   2  20        3.80        5.82      1.29 o 
                                                 
